# Supplementary material for: Tardigrades of Kristianstads Vattenrike Biosphere Reserve with description of four new species from Sweden
Source: Sci Rep. 2021 Mar 1;11:4861. doi: 10.1038/s41598-021-83627-w (PMC7921132; doi:10.1038/s41598-021-83627-w)
Supplement: Supplementary file 1 — Supplementary Information 1. [file 41598_2021_83627_MOESM1_ESM.xlsx]

## Sheet: Information
Raw morphometric and Thorpe’s normalized data of the species new to science.
In the following papers morphometric data and Thorpe's normalization of the measure of selected structures of animals and eggs laid freely from each of the four species new to science, i.e. Mesobiotus emiliae sp. nov., Xerobiotus gretae sp. nov., Itaquascon magnussoni sp. nov., and Thulinius gustavi sp. nov. are reported
Massa, E., Guidetti, R., Cesari, M., Rebecchi, L., & Jönsson, K. I. (2020). Tardigrades of Kristianstads Vattenrike Biosphere Reserve with description of Four New Species from Sweden.

## Sheet: M. emiliae sp. nov.
SPECIMEN	svc22 s11o		svc22 s5a		svc22 s7a		svc22 s7c		svc22 s7n		svc22 s7o		svc22 s7q		svc22 s7r		svc22 s7v		svc22 s7z		svc22 s8b		svc22 s8d		svc22 s8e		svc22 s8f		svc22 s8g		svc22 s8l		svc22 s8n		svc22 s9f		svc22 s9i		svc22 s9m		svc22 s10g		svc22 s10h		svc22 s10m		svc22 s10n		svc22 s10s
CHARACTER	µm	pt	µm	pt	µm	pt	µm	pt	µm	pt	µm	pt	µm	pt	µm	pt	µm	pt	µm	pt	µm	pt	µm	pt	µm	pt	µm	pt	µm	pt	µm	pt	µm	pt	µm	pt	µm	pt	µm	pt	µm	pt	µm	pt	µm	pt	µm	pt	µm
Body length	320.23	823.213	171.81	475.533	152.23	498.135	201.2	627.573	232.31	709.994	186.68	583.74	222.78	592.5	176.3	562.719	167.53	620.481	96.78	390.872	224.86	647.079	231.43	676.498	220.57	639.519	198.36	636.79	341.99	848.4	196.3	593.051	198.66	723.98	180.64	631.829	179.33	677.484	142.44	572.048	259.34	748.024	269.92	786.939	194.43	573.371	291.87	748.001	181.12
Buccopharyngeal tube
Buccal tube length	38.9	–	36.13	–	30.56	–	32.06	–	32.72	–	31.98	–	37.6	–	31.33	–	27	–	24.76	–	34.75	–	34.21	–	34.49	–	31.15	–	40.31	–	33.1	–	27.44	–	28.59	–	26.47	–	24.9	–	34.67	–	34.3	–	33.91	–	39.02	–	35.56
Stylet support insertion point	29.31	75.347	28.03	77.581	23.99	78.5013	24.23	75.577	25.38	77.5672	23.94	74.8593	29.13	77.4734	24.28	77.4976	20.81	77.0741	19.17	77.4233	27.05	77.8417	27.16	79.392	27	78.2836	23.95	76.886	29.75	73.803	25.11	75.861	21.16	77.1137	22.03	77.0549	20.25	76.5017	19.49	78.2731	26.86	77.4733	26.35	76.8222	26.26	77.4403	30.08	77.0887	27.59
Buccal tube external width	7.64	19.6401	5.69	15.7487	5.17	16.9175	4.81	15.0031	5.16	15.7702	5.1	15.9475	6.07	16.1436	4.97	15.8634	4.29	15.8889	3.4	13.7318	5.3	15.2518	5.34	15.6095	5.12	14.8449	5.14	16.5008	6.49	16.1002	4.99	15.0755	4.08	14.8688	5.02	17.5586	4.72	17.8315	4.39	17.6305	5.08	14.6524	4.72	13.7609	5.43	16.013	6.02	15.428	5.87
Buccal tube internal width	6.28	16.144	4.36	12.0675	3.89	12.7291	3.7	11.5409	3.78	11.5526	4	12.5078	4.82	12.8191	3.66	11.6821	3.2	11.8519	2.6	10.5008	4.18	12.0288	4.19	12.2479	4.97	14.41	4.05	13.0016	5.26	13.0489	4.08	12.3263	3.13	11.4067	4.26	14.9003	3.82	14.4314	3.99	16.0241	3.95	11.3931	4.03	11.7493	4.26	12.5627	4.59	11.7632	4.8
Ventral lamina length	24.67	63.419	20.16	55.7985	18.42	60.2749	17.92	55.8952	20.23	61.8276	19.12	59.7874	22.77	60.5585	19.96	63.7089	16.19	59.963	15.08	60.9047	20.74	59.6835	19.71	57.6147	21.12	61.2351	19.12	61.3804	23.35	57.9261	18.34	55.4079	16.48	60.0583	16.72	58.482	15.98	60.3702	15.53	62.3695	21.47	61.9267	21.05	61.3703	19.29	56.8859	21.27	54.5105	21.68
Placoid lengths
Macroplacoid 1	4.62	11.8766	3.97	10.9881	2.99	9.78403	3.81	11.884	3.7	11.3081			4.32	11.4894	3.39	10.8203	2.24	8.2963	1.95	7.87561	3.03	8.71942	3.57	10.4355	3.2	9.27805	3.09	9.91974	3.83	9.50136	3.65	11.0272	2.71	9.87609	2.57	8.98916	2.4	9.06687	2.25	9.03614	4.05	11.6816	4.03	11.7493	3.05	8.9944	3.75	9.61046	4.1
Macroplacoid 2	4.73	12.1594	4.23	11.7077	3.35	10.962	4.05	12.6326	4	12.2249			4.89	13.0053	3.77	12.0332	2.5	9.25926	2.6	10.5008	3.21	9.23741	3.9	11.4002	3.34	9.68397	3.31	10.626	3.92	9.72463	3.83	11.571	2.85	10.3863	2.64	9.234	2.71	10.238	2.39	9.59839	4.3	12.4027	4.37	12.7405	4.42	13.0345	4.55	11.6607	4.62
Macroplacoid 3	5.96	15.3213	5.37	14.863	4.33	14.1688	4.41	13.7555	4.75	14.5171			5.38	14.3085	4.16	13.278	3.9	14.4444	2.7	10.9047	4.3	12.3741	4.82	14.0894	3.81	11.0467	4	12.8411	4.74	11.7589	4.11	12.4169	2.94	10.7143	3.18	11.1228	3.01	11.3714	2.91	11.6867	4.51	13.0084	4.52	13.1778	4.89	14.4205	5.9	15.1205	5.2
Microplacoid	3.7	9.51157	4.14	11.4586	3.45	11.2893	3.77	11.7592	3.03	9.26039			3.3	8.7766	2.8	8.93712	2.2	8.14815	2.1	8.48142	3.74	10.7626	4.05	11.8386	2.58	7.48043	2.98	9.56661	3.02	7.49194	2.73	8.24773	2.54	9.25656	2.73	9.54879	1.93	7.29127	2.28	9.15663	3.08	8.88376	2.98	8.68805	3.13	9.23032	4.18	10.7125	3.51
Macroplacoid row	17.88	45.964	16.09	44.5336	12.99	42.5065	14.2	44.292	14.02	42.8484			16.99	45.1862	13.2	42.1321	10.15	37.5926	8.72	35.2181	13.33	38.3597	14.32	41.8591	13.06	37.866	12.47	40.0321	15.32	38.0055	13.59	41.0574	10.01	36.4796	10.28	35.9566	9.86	37.2497	9.61	38.5944	14.71	42.4286	14.61	42.5948	14.66	43.2321	15.77	40.4152	15.47
Placoid row	22.57	58.0206	22.08	61.1126	18.39	60.1767	18.26	56.9557	17.97	54.9205			21.32	56.7021	17.4	55.5378	13.18	48.8148	11.48	46.3651	18.13	52.1727	19.1	55.8316	16.88	48.9417	16.68	53.5474	19.77	49.0449	17.24	52.0846	13.5	49.1983	13.44	47.0094	12.87	48.6211	12.69	50.9639	18.9	54.514	18.5	53.9359	18.5	54.5562	21.12	54.1261	20.4
Claw 1 heights
External primary branch	7.7	19.7943	7.1	19.6513	6.59	21.5641			7.04	21.5159			7.53	20.0266	6.72	21.4491	6	22.2222	5.46	22.0517			6.64	19.4095	7.03	20.3827	6.59	21.1557	7.99	19.8214			6.15	22.4125			5.62	21.2316			7.28	20.998	7.31	21.312	7.76	22.8841			7.34
External secondary branch	6.15	15.8098	5.85	16.1915	5.55	18.161			4.96	15.1589			5.96	15.8511	5.3	16.9167	4.75	17.5926	4.4	17.7706			4.94	14.4402	5.46	15.8307	4.67	14.992					4.47	16.2901			4.49	16.9626			5.61	16.1811	5.7	16.6181	6.62	19.5223			5.63
Internal primary branch	7.41	19.0488	6.66	18.4334	6.12	20.0262			6.86	20.9658	6.94	21.7011	6.43	17.1011	6.19	19.7574	5.9	21.8519	5.22	21.0824			6.2	18.1234	6.75	19.5709	6.25	20.0642	7.48	18.5562			5.58	20.3353	6.67	23.3298	5.39	20.3627			6.8	19.6135	7.06	20.5831	7.57	22.3238			7.16
Internal secondary branch	5.48	14.0874	5.07	14.0327	4.8	15.7068			4.94	15.0978	4.98	15.5722	5.07	13.484	5.14	16.406	4.65	17.2222	4.02	16.2359			4.86	14.2064	5.39	15.6277	4.62	14.8315	5.62	13.9419			4.63	16.8732	4.91	17.1738	4.25	16.0559			5.3	15.287	5.64	16.4431					5.46
Claw 2/3 heights
External primary branch	8.1	20.8226	7.63	21.1182	6.7	21.9241	7.51	23.4248	7.76	23.7164	7.65	23.9212	7.7	20.4787	6.67	21.2895	6.56	24.2963	5.56	22.4556	8.39	24.1439	6.98	20.4034	7.78	22.5573	6.52	20.931	8.97	22.2525	7.6	22.9607	6.11	22.2668	7.26	25.3935	6.03	22.7805	5.66	22.7309	8.51	24.5457	7.86	22.9155			8.65	22.1681	7.99
External secondary branch	6.63	17.0437			5.44	17.801	5.72	17.8415	6.09	18.6125	6	18.7617	6.16	16.383	5.84	18.6403	5	18.5185	4.47	18.0533	6.39	18.3885	5.43	15.8726	5.9	17.1064	5.12	16.4366	6.55	16.2491	5.82	17.5831	4.84	17.6385	5.49	19.2025	4.54	17.1515	3.97	15.9438	6.64	19.152	6.25	18.2216			6.89	17.6576	6.55
Internal primary branch	7.94	20.4113	7.54	20.8691	6.45	21.106	6.61	20.6176	7.51	22.9523	6.46	20.2001	7.49	19.9202	6.24	19.917	6.22	23.037	5.34	21.567	8.26	23.7698	6.52	19.0588	7.05	20.4407	6.38	20.4815	8.67	21.5083	6.93	20.9366	5.98	21.793	6.28	21.9657	5.97	22.5538	4.82	19.3574	7.52	21.6902	7.36	21.4577			8.42	21.5787	7.35
Internal secondary branch	6.31	16.2211	6.49	17.9629	5.36	17.5393	5.67	17.6856	6.01	18.368	7.59	23.7336	6.08	16.1702	5.14	16.406	4.7	17.4074	4.28	17.2859	5.86	16.8633	5.58	16.311	6.15	17.8313	4.62	14.8315	6.3	15.6289	4.87	14.713	4.66	16.9825	5.06	17.6985	4.35	16.4337	3.6	14.4578	5.58	16.0946	5.12	14.9271			6.85	17.5551	6.19
Claw 4 lengths
Anterior primary branch	9	23.1362			7.09	23.2003					8.3	25.9537	8.36	22.234	7.83	24.992					7.87	22.6475	7.08	20.6957	7.39	21.4265	7.89	25.3291	9.65	23.9395			6.78	24.7085			6.3	23.8005	6.07	24.3775	8.54	24.6322	8.83	25.7434					8.83
Anterior secondary branch	6.78	17.4293			5.67	18.5537					5.78	18.0738	6.13	16.3032	5.65	18.0338					5.47	15.741	4.91	14.3525	5.97	17.3094	5.77	18.5233	7.56	18.7547			4.8	17.4927			4.58	17.3026	4.57	18.3534	6.16	17.7675	6.63	19.3294					5.75
Posterior primary branch	9.88	25.3985	9.07	25.1038	7.71	25.2291	9.32	29.0705			8.62	26.9543	9.11	24.2287	8.25	26.3326					9.42	27.1079	8.04	23.5019	8.44	24.4709	8.25	26.4848					7.02	25.5831	7.41	25.9182	6.95	26.2561	6.1	24.498	8.72	25.1514	8.9	25.9475	9.49	27.9858	9.15	23.4495	9.52
Posterior secondary branch	7.04	18.0977	6.03	16.6897	5.81	19.0118	6.79	21.179			5.84	18.2614	5.69	15.133	5.79	18.4807					6.67	19.1942	5.64	16.4864	6.18	17.9182	6.31	20.2568					5.34	19.4606	5.65	19.7622	5.03	19.0026	4.83	19.3976	6.83	19.7	6.7	19.5335	7.48	22.0584	6.52	16.7094	6.94
EGG
CHARACTER	1	2	4		CHARACTER	N	RANGE			MEAN	SD
Egg bare diameter	46.9	64.29	64.57		Egg bare diameter	3	46.9	–	64.57	58.5867	10.1219
Egg full diameter	62.35	76.51	73.49		Egg full diameter	3	62.35	–	76.51	70.7833	7.45794
Process height	9.62	8.87	8.63		Process height	9	7.85	–	10.57	8.96889	0.784689
	8.61	8.38	8.93		Process base width	9	12.12	–	17.3	13.9178	1.52855
	9.26	7.85	10.57		Process base/height ratio	9	1.43521	–	1.63671	1.55079	0.0762834
Process base width	14.81	13.33	13.85		Inter-process distance	9	0.48	–	1.58	1.12222	0.363586
	13.39	12.12	14.58		Number of processes on the egg circumference	3	11	–	14	12	1.73205
	13.29	12.59	17.3
Process base/height ratio	1.5395	1.50282	1.60487
	1.55517	1.4463	1.6327
	1.43521	1.60382	1.63671
Inter-process distance	0.78	1.26	0.48
	1.57	1.13	1.12
	0.87	1.58	1.31
Number of processes on the egg circumference	11	14	11
[truncated: 121 more columns]

## Sheet: X. gretae sp. nov.
SPECIMEN	svc15 s2c		svc15 s1.1a		svc15 s1.1b		svc15 s1.1c		svc15 s1.1d		svc15 s1.1f		svc15 s1.2a		svc15 s1.2b		svc15 s1.2c		svc15 s1.3b		svc15 s1.3d		svc15 s1.3e		svc15 s1.3f		svc15 s1.5a		svc15 s1.5b		svc15 s1.4a		svc15 s1.4b		svc15 s1.4c		svc15 s5d		svc15 s5e		svc15 s5f		svc15 s5l		svc15 s5m		svc15 s5p		svc15 s5r
CHARACTER	µm	pt	µm	pt	µm	pt	µm	pt	µm	pt	µm	pt	µm	pt	µm	pt	µm	pt	µm	pt	µm	pt	µm	pt	µm	pt	µm	pt	µm	pt	µm	pt	µm	pt	µm	pt	µm	pt	µm	pt	µm	pt	µm	pt	µm	pt	µm	pt	µm
Body length	436	1034.4	427.43	1040.99	284.46	843.094	272.18	785.512	297.4	847.535	384.15	929.92	438.31	1067.75	407.07	990.679	384.15	928.796	274.8	812.297	316.56	932.43	425.08	974.954	302.44	719.752	265.49	928.287	337.87	985.331	303.21	900.802	357.86	869.014	421.84	1014.04	396.86	1008.54	177.51	641.525	254.97	813.301	363.43	898.467	266.4	836.421	406.01	985.222	370.25
Buccopharyngeal tube
Buccal tube length	42.15	–	41.06	–	33.74	–	34.65	–	35.09	–	41.31	–	41.05	–	41.09	–	41.36	–	33.83	–	33.95	–	43.6	–	42.02	–	28.6	–	34.29	–	33.66	–	41.18	–	41.6	–	39.35	–	27.67	–	31.35	–	40.45	–	31.85	–	41.21	–	38.33
Stylet support insertion point	32.79	77.7936	32.41	78.9333	27	80.0237	27.31	78.8167	27.46	78.2559	32.78	79.3512	32.51	79.1961	32.82	79.8734	33.12	80.0774	26.78	79.1605	26.43	77.8498	34.58	79.3119	33.32	79.2956	22.62	79.0909	27.15	79.1776	26.12	77.5995	32.92	79.9417	32.75	78.726	31.44	79.8983	21.3	76.9787	24.43	77.9266	31.83	78.6897	24.62	77.2998	33.18	80.5144	31.13
Buccal tube external width	5.97	14.1637	4.91	11.9581	4.53	13.4262	4.29	12.381	4.26	12.1402	5.25	12.7088	5.33	12.9842	5.4	13.1419	5.07	12.2582	4.32	12.7697	4.21	12.4006	5.37	12.3165	5.46	12.9938	3.89	13.6014	4.35	12.6859	4.22	12.5371	5.26	12.7732	5.47	13.149	5.24	13.3164	3.61	13.0466	3.8	12.1212	5.2	12.8554	4.5	14.1287	6.09	14.778	5
Buccal tube internal width	4.29	10.1779	4.12	10.0341	3.06	9.06935	3	8.65801	2.85	8.12197	3.74	9.0535	3.86	9.40317	3.64	8.8586	3.04	7.3501	2.85	8.42448	2.62	7.71723	3.8	8.7156	4.15	9.87625	2.76	9.65035	3.18	9.27384	2.85	8.46702	3.89	9.44633	3.52	8.46154	3.49	8.86912	2.35	8.49295	2.66	8.48485	3.81	9.41904	3.18	9.9843	4.12	9.99757	3.46
Ventral lamina length	24.06	57.0819	23.23	56.5757	18.98	56.2537	19.29	55.671	19.32	55.0584	21.9	53.0138	22.23	54.1535	21.95	53.4193	20.59	49.7824	18.46	54.567	18.84	55.4934	25.1	57.5688	21.75	51.7611	16.78	58.6713	19.07	55.6139	17.79	52.852	23.02	55.9009	22.14	53.2212	22.14	56.2643	15.92	57.5352	17.39	55.4705	22.36	55.2781	17.63	55.3532	22.37	54.2829	21.26
Placoid lengths
Macroplacoid 1	10.1	23.962	10.1	24.5981	7.38	21.8731	7.78	22.4531	7.45	21.2311	9.5	22.9969	9.25	22.5335	8.98	21.8545	8.64	20.8897	7.14	21.1055	7.16	21.0898	11.04	25.3211	8.79	20.9186	5.56	19.4406	6.73	19.6267	6.78	20.1426	8.51	20.6654	10.35	24.8798	8.05	20.4574	5.69	20.5638	5.57	17.7671	9.37	23.1644	6.92	21.7268	8.41	20.4077	9.7
Macroplacoid 2	5.92	14.0451	5.8	14.1257	4.56	13.5151	5.02	14.4877	4.25	12.1117	5.22	12.6362	5.73	13.9586	7.01	17.0601	5.37	12.9836	4.36	12.888	4.51	13.2842	5.79	13.2798	5.51	13.1128	3.55	12.4126	3.85	11.2278	4.33	12.8639	5.26	12.7732	5.82	13.9904	4.84	12.2999	3.61	13.0466	3.98	12.6954	5.75	14.2151	4.17	13.0926	5.98	14.511	5.58
Microplacoid	2.79	6.61922	1.7	4.14028	2.28	6.75756	2.02	5.82973	2.52	7.18153	2.76	6.68119	2.97	7.23508	3.21	7.81212	2.1	5.07737	2.31	6.82826	2.29	6.74521	3.68	8.44037	2.54	6.04474	1.46	5.1049	2.36	6.88247	2.46	7.30838	3.09	7.50364	2.6	6.25	2.54	6.45489	2.23	8.05927	1.96	6.25199	2.88	7.1199	1.84	5.77708	2.01	4.87746	3.16
Macroplacoid row	17.3	41.0439	16.92	41.208	13.65	40.4564	14.78	42.6551	13.17	37.5321	16.47	39.8693	16.17	39.391	17.69	43.0518	15.8	38.2012	12.49	36.9199	12.85	37.8498	18.36	42.1101	16.4	39.029	10.28	35.9441	12.64	36.8621	12.36	36.7201	15.09	36.644	17.47	41.9952	14.08	35.7814	9.89	35.7427	10.9	34.7687	16.52	40.8405	12.37	38.8383	16.07	38.9954	15.8
Placoid row	20.97	49.7509	20.58	50.1218	16.5	48.9034	17.69	51.0534	16.61	47.3354	20.4	49.3827	19.69	47.9659	21.92	53.3463	19.05	46.059	15.98	47.2362	16.01	47.1576	22.82	52.3394	19.25	45.8115	12.79	44.7203	15.31	44.6486	16.66	49.4949	18.92	45.9446	21.38	51.3942	17.82	45.2859	13.26	47.9219	13.71	43.7321	20.64	51.026	15.19	47.6923	19.23	46.6634	19.01
Claw 1 heights
External primary branch	7.92	18.79	7.45	18.1442			6.19	17.8644	6.39	18.2103	7.86	19.0269	7.25	17.6614	8.54	20.7836	7.55	18.2544	6.42	18.9772	6.86	20.2062	8.57	19.656	8.15	19.3955			6.63	19.3351	7.02	20.8556			8.56	20.5769	8.77	22.2872	6.28	22.6961	6.76	21.563	8.06	19.9258	6.82	21.4129	8.28	20.0922
External secondary branch	5.98	14.1874	5.82	14.1744			5.05	14.5743	5.36	15.275	6.11	14.7906	5.6	13.6419	6.39	15.5512	6.1	14.7485	4.7	13.893	4.55	13.4021	6.95	15.9404	5.63	13.3984					5.27	15.6566			6.15	14.7837	6.42	16.3151			4.47	14.2584					6.49	15.7486
Internal primary branch	7.58	17.9834			6.14	18.198	6.18	17.8355	6.33	18.0393	7.28	17.6229	7.04	17.1498	8	19.4695	7.08	17.118	6	17.7357	6.29	18.5272	8.27	18.9679	7.55	17.9676					6.7	19.9049	7.8	18.9412	7.46	17.9327	8.06	20.4828	5.99	21.648	6.03	19.2344	7.78	19.2336	6.26	19.6546	7.71	18.7091
Internal secondary branch	5.57	13.2147			4.59	13.604	4.42	12.7561	5.04	14.3631	5.37	12.9993	4.82	11.7418	6.13	14.9185	5.38	13.0077	4.5	13.3018	5.47	16.1119	5.79	13.2798	5.69	13.5412					5.11	15.1812	5.35	12.9917	6.24	15	5.67	14.4091	3.98	14.3838	4.22	13.4609	5.59	13.8195	5	15.6986	5.73	13.9044
Claw 2/3 heights
External primary branch	8.98	21.3049	9.31	22.6741	6.58	19.5021			7.41	21.1171	8.08	19.5594	9.08	22.1194	8.07	19.6398	9.66	23.3559	7.29	21.5489	6.96	20.5007	10.4	23.8532	9.46	22.5131	6.82	23.8462	8.27	24.1178	8.41	24.9851	8.81	21.3939	10.84	26.0577	9.85	25.0318	6.64	23.9971	6.8	21.6906			7.8	24.4898	9.34	22.6644	9.18
External secondary branch	7.27	17.2479	6.58	16.0253	5.02	14.8785			5.33	15.1895	6.53	15.8073	7.33	17.8563	6.78	16.5004	7.33	17.7224	5.22	15.4301	5.5	16.2003	7.22	16.5596	6.84	16.278	4.63	16.1888	5.41	15.7772	5.53	16.429	6.5	15.7844	7.94	19.0865	7.11	18.0686	4.2	15.1789					5.81	18.2418	6.85	16.6222	7.09
Internal primary branch	8.91	21.1388	8.15	19.849	6.15	18.2276	7.2	20.7792	7.02	20.0057	7.44	18.0102	8.85	21.5591	7.98	19.4208	8.58	20.7447	7.11	21.0168	6.84	20.1473	9.9	22.7064	8.39	19.9667	6.58	23.007	7.24	21.114	7.08	21.0339	8.33	20.2283	8.74	21.0096	9.47	24.0661	6.04	21.8287	6.48	20.6699	8.66	21.4091	7.48	23.4851	8.68	21.0628	7.9
Internal secondary branch	6.55	15.5397	5.72	13.9308	4.84	14.345	5.06	14.6032	5.19	14.7905	6.08	14.718	6.78	16.5164	6.02	14.6508	6.43	15.5464	5.11	15.1049	5	14.7275	7.13	16.3532	6.79	16.159	4.6	16.0839	5.34	15.5731	5.44	16.1616	6.5	15.7844	7.62	18.3173	7.01	17.8145	4.11	14.8536	4.83	15.4067	6.86	16.9592	5.41	16.9859	6.44	15.6273	5.95
Claw 4 lengths
Anterior primary branch	7.61	18.0546	7.78	18.9479	6.59	19.5317	6.52	18.8167	6.32	18.0108	6.73	16.2915	7.75	18.8794					6.18	18.2678	6.32	18.6156	8.87	20.344	8.05	19.1575	5.58	19.5105	6.38	18.606	6.92	20.5585	7.87	19.1112	8.29	19.9279	8.26	20.9911			6.81	21.7225	7.94	19.6292	6.14	19.2779	7.75	18.8061	7.98
Anterior secondary branch	5.48	13.0012	5.25	12.7862	4.61	13.6633	4.6	13.2756	4.33	12.3397	4.63	11.2079	5.07	12.3508					4.14	12.2377	4.46	13.137	6.27	14.3807	5.57	13.2556	4.06	14.1958	4.59	13.3858	4.79	14.2305	5.64	13.696	5.99	14.399	5.79	14.7141			4.26	13.5885	5.78	14.2892	4.14	12.9984	6.2	15.0449	5.15
Posterior primary branch	9.03	21.4235	8.93	21.7487	7.48	22.1695			6.74	19.2078	7.22	17.4776	8.07	19.659			8.65	20.9139	6.77	20.0118	7.24	21.3255	10.1	23.1651	8.55	20.3475	6.74	23.5664	6.74	19.6559	7.09	21.0636	8	19.4269	8.37	20.1202	8.71	22.1347			6.87	21.9139	8.87	21.9283	6.37	20	9.18	22.2761	9.25
Posterior secondary branch	7.21	17.1056	6.85	16.6829	5.71	16.9235			5.82	16.5859	6.23	15.0811	6.12	14.9086			6.55	15.8366	4.54	13.42	5.72	16.8483	7.84	17.9817	5.93	14.1123	4.66	16.2937	4.89	14.2607	5.2	15.4486	5.82	14.1331	7.44	17.8846	6.9	17.5349			4.56	14.5455	6.06	14.9815	4.5	14.1287	7.22	17.52	6.76
EGG
CHARACTER	1	2		CHARACTER	N	RANGE			MEAN	SD
Egg bare diameter	86.16	89.14		Egg bare diameter	2	86.16	–	89.14	87.65	2.10718
Egg full diameter	97.46	102.64		Egg full diameter	2	97.46	–	102.64	100.05	3.66281
Process height	4.68	5.06		Process height	6	4.68	–	5.73	5.15833	0.408775
	4.86	5.05		Process base width	6	4.92	–	6	5.49	0.476739
	5.57	5.73		Process base/height ratio	6	0.972332	–	1.1604	1.06523	0.0629677
Process base width	5.1	4.92		Terminal disc width	6	2.54	–	3.57	2.995	0.371954
	5.17	5.86		Inter-process distance	6	1.02	–	2.69	1.61833	0.605059
	6	5.89		Number of processes on the egg circumference	2	41	–	43	42	1.41421
Process base/height ratio	1.08974	0.972332
	1.06379	1.1604
	1.0772	1.02792
Terminal disc width	2.86	3.27
	2.98	2.75
	3.57	2.54
Inter-process distance	1.72	1.16
	1.34	1.02
	2.69	1.78
Number of processes on the egg circumference	43	41
[truncated: 139 more columns]

## Sheet: I. magnussoni sp. nov.
	svc32 s4c		svc32 s4b		svc32 s4a		svc32 s4d		svc32 s7Ac		svc32 s7Be		svc32 s8a		svc32 s8b		svc32 s8c		svc32 s8d		svc32 s10d		svc32 s11c		svc32 s12Af		svc32 s12Ba		svc32 s12Bb		svc32 s12Bd		17		18		19		20		21		22		23		24		25
CHARACTER	µm	pt	µm	pt	µm	pt	µm	pt	µm	pt	µm	pt	µm	pt	µm	pt	µm	pt	µm	pt	µm	pt	µm	pt	µm	pt	µm	pt	µm	pt	µm	pt	µm	pt	µm	pt	µm	pt	µm	pt	µm	pt	µm	pt	µm	pt	µm	pt	µm
Body length	293.31	993.598	182.64	734.97	360.82	1359.02	252.51	986.367	161	657.143	291.1	1218.5	443.73	1456.28	509.32	1761.13	426.1	1369.22	356.52	1466.56	221.43	1014.34	306.16	1176.63	135.85	684.728	207.28	876.448	264.65	997.55	263.97	960.24
Buccopharyngeal tube
Buccal tube length	29.52	–	24.85	–	26.55	–	25.6	–	24.5	–	23.89	–	30.47	–	28.92	–	31.12	–	24.31	–	21.83	–	26.02	–	19.84	–	23.65	–	26.53	–	27.49	–		–		–		–		–		–		–		–		–
Pharyngeal tube length	30.45	103.15	26.5	106.64	28	105.461	25.24	98.5937	23.96	97.7959	23.05	96.4839	34.44	113.029	32.91	113.797	33.27	106.909	27.33	112.423	23.11	105.863	23.83	91.5834	18.34	92.4395	24.9	105.285	26.38	99.4346	29.99	109.094
Buccopharyngeal tube length	59.94	203.049	51.37	206.72	54.42	204.972	50.59	197.617	48.37	197.429	46.73	195.605	64.75	212.504	61.54	212.794	64.33	206.716	50.68	208.474	44.96	205.955	49.61	190.661	41.01	206.704	48.38	204.567	52.83	199.133	57.34	208.585
Buccal/pharyngeal tube length ratio	0.969458	–	0.937736	–	0.948214	–	1.01426	–	1.02254	–	1.03644	–	0.884727	–	0.87876	–	0.935377	–	0.889499	–	0.944613	–	1.0919	–	1.08179	–	0.949799	–	1.00569	–	0.916639	–		–		–		–		–		–		–		–		–
Stylet support insertion point	31.46	106.572	26.28	105.755	27.64	104.105	26.19	102.305	26.26	107.184	26.24	109.837	32.29	105.973	33.73	116.632	34.14	109.704	27.73	114.068	24.87	113.926	27.72	106.533	20.72	104.435	24.42	103.256	27.52	103.732	30.54	111.095
Buccal tube external width	4.63	15.6843	3.6	14.4869	4.06	15.2919	3.64	14.2188	2.86	11.6735	4.25	17.7899	5.72	18.7726	4.51	15.5947	4.95	15.9062	4.64	19.0868	3.01	13.7884	3.35	12.8747	3.01	15.1714	3.62	15.3066	3.8	14.3234	4.13	15.0236
Buccal tube internal width	3.53	11.958	2.68	10.7847	3.39	12.7684	2.53	9.88281	2.18	8.89796	3	12.5576	4.71	15.4578	3.7	12.7939	4.24	13.6247	3.81	15.6726	2.18	9.98626	2.48	9.53113	2.14	10.7863	2.65	11.2051	2.58	9.72484	3.19	11.6042
Placoid lengths
Placoid row	14.5	49.1192	12.87	51.7907	11.9	44.8211	13.22	51.6406	13.62	55.5918	15.18	63.5412	14.8	48.5724	14.37	49.6888	17.21	55.3021	15.28	62.8548	10.4	47.6409	12.99	49.9231	9.91	49.9496	12.24	51.7548	14.27	53.7882	14.13	51.4005
Claw 1 heights
External primary branch	10.72	36.3144	8.64	34.7686	8.22	30.9605			9.85	40.2041			12.28	40.3019			11.1	35.6684			7.62	34.9061	11.27	43.3128					11.12	41.9148
External secondary branch	7.23	24.4919	5.4	21.7304	6.48	24.4068			6.7	27.3469			8.18	26.8461			7.7	24.7429			5.07	23.2249	6.88	26.4412					6.24	23.5205
Internal primary branch	9.38	31.7751	7.55	30.3823	8.67	32.6554	7.75	30.2734	8.74	35.6735			10.93	35.8713			9.19	29.5308			6.21	28.4471			6.87	34.627	7.05	29.8097
Internal secondary branch	5.57	18.8686	4.68	18.833	4.9	18.4557	5.18	20.2344	5.59	22.8163											3.85	17.6363			4.79	24.1431	4.9	20.7188
Claw 2/3 heights
External primary branch	12.57	42.5813	10.17	40.9256	10.23	38.5311			11.51	46.9796	13.22	55.337	16.42	53.8891	15.09	52.1784	14.04	45.1157	12.45	51.2135	8.61	39.4411	11.37	43.6972	9.23	46.5222	9.02	38.1395	12.64	47.6442
External secondary branch	6.8	23.0352	6.66	26.8008	6.98	26.29			7.22	29.4694	8.2	34.324	8.95	29.3732	8	27.6625	8.94	28.7275	6.96	28.6302	4.89	22.4004	6.9	26.5181	5.85	29.4859	6.11	25.8351	6.82	25.7067
Internal primary branch	10	33.8753	8.66	34.8491	8.71	32.806	8.9	34.7656	10.2	41.6327	9.85	41.2306	12.05	39.5471	10.94	37.8285	11.14	35.7969	10.44	42.9453	6.67	30.5543			7.79	39.2641	8.47	35.814			9.74	35.4311
Internal secondary branch	6.68	22.6287	5.62	22.6157	5.59	21.0546	6.13	23.9453	6.22	25.3878	6.43	26.915	8.12	26.6492	7	24.2047	7.41	23.8111	6.91	28.4245	4.24	19.4228			5.04	25.4032	5.61	23.7209			6.48	23.5722
Claw 4 lengths
Anterior primary branch	7.55	25.5759	8.15	32.7968	9.49	35.7439					10.76	45.0398	13.05	42.829	12.05	41.6667	12.11	38.9139	10.76	44.2616	6.11	27.989			7.8	39.3145	7.84	33.1501	10.94	41.2363	10.16	36.9589
Anterior secondary branch	11.04	37.3984	6.47	26.0362	6.86	25.838					7.64	31.9799			7.74	26.7635	8.46	27.1851	7.55	31.0572	4.5	20.6138			5.31	26.7641	6.15	26.0042	7.25	27.3276	7.04	25.6093
Posterior primary branch	14.09	47.7304	11.52	46.3581	13.04	49.1149	10.76	42.0312			12.16	50.9	17.22	56.5146	15.19	52.5242	14.66	47.108	13.68	56.2731	8.34	38.2043			9.72	48.9919
Posterior secondary branch	7.76	26.2873	7.17	28.8531	8.14	30.6591	7.15	27.9297			9.42	39.4307	11	36.1011	9.8	33.8866	8.44	27.1208	8.65	35.5821	5.47	25.0573
[truncated: 121 more columns]

## Sheet: T. gustavi sp. nov. 
	svc31s3b		svc31s1a		svc31s2a		svc31s4a		svc31s5a		6		7		8		9		10		11		12		13		14		15		16		17		18		19		20		21		22		23		24		25
CHARACTER	µm	pt	µm	pt	µm	pt	µm	pt	µm	pt	µm	pt	µm	pt	µm	pt	µm	pt	µm	pt	µm	pt	µm	pt	µm	pt	µm	pt	µm	pt	µm	pt	µm	pt	µm	pt	µm	pt	µm	pt	µm	pt	µm	pt	µm	pt	µm	pt	µm
Body length	271.04	757.095	340.71	908.076	231.11	885.479	280.41	784.144	345.82	890.371
Buccopharyngeal tube
Buccal tube length	35.8	–	37.52	–	26.1	–	35.76	–	38.84	–		–		–		–		–		–		–		–		–		–		–		–		–		–		–		–		–		–		–		–
Stylet support insertion point	25.12	70.1676	26.65	71.0288	19.07	73.0651	25.46	71.1969	27.29	70.2626
Buccal tube external width	4.68	13.0726	4.7	12.5267	3.66	14.023	4.84	13.5347	5.2	13.3883
Buccal tube internal width	3.25	9.07821	3.47	9.2484	2.61	10	3.83	10.7103	3.7	9.52626
Placoid lengths
Macroplacoid 1	4.63	12.933	3.66	9.7548	3.16	12.1073	4.57	12.7796	5.21	13.414
Macroplacoid 2	3.71	10.3631	3.41	9.08849	2.5	9.57854	4.09	11.4374	4.13	10.6334
Macroplacoid 3	5.22	14.581	4.58	12.2068	3.44	13.1801	5.04	14.094	6.36	16.3749
Macroplacoid row	15.88	44.3575	13.33	35.5277	9.88	37.8544	15.71	43.9318	16.97	43.6921
Claw 1 heights
External base	8.62	24.0782	7.9	21.0554	5.71	21.8774	8.1	22.651
External primary branch	12.39	34.6089	11.36	30.2772	9.25	35.4406	12.03	33.6409
External secondary branch	11.07	30.9218	10.55	28.1183	7.9	30.2682	10.11	28.2718
Internal base	5.01	13.9944	7.22	19.2431	4.9	18.7739	6.77	18.9318
Internal primary branch	11.95	33.3799	11.13	29.6642	9.12	34.9425	11.52	32.2148
Internal secondary branch	9.4	26.257	9.13	24.3337	7.54	28.8889	9.76	27.2931
Claw 2/3 heights
External base	7.62	21.2849	8.07	21.5085	6.56	25.1341
External primary branch	11.64	32.514	14.7	39.1791	10.79	41.341
External secondary branch	10.56	29.4972	11.23	29.9307	8.37	32.069
Internal base	5.33	14.8883	6.77	18.0437	5.83	22.3372
Internal primary branch	10.64	29.7207	11.6	30.9168	8.86	33.9464
Internal secondary branch	8.11	22.6536	10.73	28.5981	6.96	26.6667
Claw 4 lengths
Anterior base	9.02	25.1955	8.67	23.1077	6.43	24.636	9.79	27.377
Anterior primary branch	13.04	36.4246	14.04	37.42	10.7	40.9962	14.5	40.5481
Anterior secondary branch	9.66	26.9832	10.89	29.0245	9.04	34.636	10	27.9642
Posterior base	10.06	28.1006	9.53	25.3998	8.18	31.341	10.11	28.2718
Posterior primary branch	16.73	46.7318	15.59	41.5512	12.71	48.6973	15.9	44.4631
Posterior secondary branch	11.61	32.4302	12.1	32.2495	9.76	37.3946	13.73	38.3949
[truncated: 96 more columns]
