# Supplementary material for: Tardigrades of Kristianstads Vattenrike Biosphere Reserve with description of four new species from Sweden
Source: Sci Rep. 2021 Mar 1;11:4861. doi: 10.1038/s41598-021-83627-w (PMC7921132; doi:10.1038/s41598-021-83627-w)
Supplement: Supplementary file 2 — Supplementary Information 2. [file 41598_2021_83627_MOESM2_ESM.xlsx]

## Sheet: Foglio1
Samples name and localities of the specie new to science.
Localities	Mesobiotus emiliae sp. nov	Xerobiotus gretae sp. nov.	Itaquascon magnussoni sp. nov.	Thulinius gustavi sp. nov.
Balsberget	SVC2, 8		SVC3
HKR (Kristianstad)
Sånnarna	SVC22*	SVC15*, 19
Gropahålet	SVC27		SVC27
Näsby Fält	SVC30, 34, 35		SVC32*	SVC31*
* = type locality.
Massa, E., Guidetti, R., Cesari, M., Rebecchi, L., & Jönsson, K. I. (2020). Tardigrades of Kristianstads Vattenrike Biosphere Reserve with description of Four New Species from Sweden.
