# Supplementary material for: Tardigrades of Kristianstads Vattenrike Biosphere Reserve with description of four new species from Sweden
Source: Sci Rep. 2021 Mar 1;11:4861. doi: 10.1038/s41598-021-83627-w (PMC7921132; doi:10.1038/s41598-021-83627-w)
Supplement: Supplementary file 3 — Supplementary Information 3. [file 41598_2021_83627_MOESM3_ESM.xlsx]

## Sheet: Informations
Uncorrected p-distance computed among Macrobiotus ITS2 (587 bp) haplotypes and Xerobiotus cox1 (796 bp), ITS2 (452 bp), and 18S (870 bp) haplotypes.
In the following papers uncorrected p-distance computed among Macrobiotus ITS2 haplotypes and Xerobiotus coxI and 18S haplotypes are reported
Massa, E., Guidetti, R., Cesari, M., Rebecchi, L., & Jönsson, K. I. (2020). Tardigrades of Kristianstads Vattenrike Biosphere Reserve with description of Four New Species from Sweden.

## Sheet: Macrobiotus ITS2 
Uncorrected p-distance computed among Macrobiotus ITS2 haplotypes.
	GenBank acc. n., species, sampling site	1	2	3	4	5	6	7	8	9	10	11	12	13	14	15	16	17	18	19	20	21	22	23	24	25	26	27	28	29	30	31	32	33	34	35	36	37	38	39	40	41	42	43	44	45	46	47	48
1	GQ403680 Macrobiotus sapiens Croatia ITS2
2	KT935500 Macrobiotus paulinae Kenya ITS2 and 28S	0.159722
3	KX810010 Macrobiotus polypiformis Ecuador ITS2	0.290323	0.206522
4	MH063921 Macrobiotus papei Tanzania ITS2	0.0666667	0.116711	0.190083
5	KY797268 Macrobiotus scoticus Scotland ITS2 and 28S	0.253219	0.220588	0.230769	0.21875
6	MG757134 Macrobiotus shonaicus Japan haplotype 1 ITS2	0.144876	0.144201	0.219355	0.122699	0.227758
7	MG757135 Macrobiotus shonaicus Japan haplotype 2 ITS2	0.144876	0.137931	0.222581	0.119632	0.231317	0.00593472
8	LC431591 Macrobiotus cf shonaicus MM1 Japan Oritsume ITS2	0.145215	0.119718	0.212435	0.112245	0.193732	0.00593472	0.0118694
9	LC431592 Macrobiotus cf shonaicus MM2 Japan Hiyoshi ITS2	0.149007	0.119718	0.207792	0.109974	0.197143	0.00595238	0.0119048	0.00816327
10	LC431593 Macrobiotus cf shonaicus MM3 Japan Kamiyoshida ITS2	0.148515	0.112676	0.215026	0.107143	0.205128	0.00890208	0.00296736	0.0101833	0.0102041
11	LC431594 Macrobiotus cf shonaicus MM4 Japan Shizuoka ITS2	0.151815	0.115023	0.212435	0.109694	0.202279	0.0118694	0.00593472	0.01222	0.0122449	0.00610998
12	LC431595 Macrobiotus cf shonaicus MM5 Japan Kyoto ITS2	0.139073	0.112676	0.21039	0.107417	0.202857	0.00892857	0.014881	0.0102041	0.0102041	0.0122449	0.0142857
13	LC431596 Macrobiotus cf shonaicus MM6 Japan Rokko ITS2	0.142384	0.112676	0.207792	0.104859	0.202857	0.00595238	0.0119048	0.0102041	0.0102041	0.0122449	0.0142857	0.00408163
14	LC431597 Macrobiotus cf shonaicus MM7 Japan Bizan ITS2	0.145215	0.112676	0.212435	0.104592	0.205128	0.0118694	0.00593472	0.0142566	0.0142857	0.00407332	0.0101833	0.0163265	0.0163265
15	LC431598 Macrobiotus cf shonaicus MM8 Japan Oki ITS2	0.152318	0.120283	0.213542	0.110256	0.209169	0.0119048	0.00595238	0.018595	0.0186335	0.0123967	0.0144628	0.0207039	0.0207039	0.0165289
16	LC431599 Macrobiotus cf shonaicus MM9 Japan Kagoshima ITS2	0.145695	0.117371	0.205195	0.107417	0.197143	0.00297619	0.00892857	0.00612245	0.00612245	0.00816327	0.0102041	0.00816327	0.00816327	0.0122449	0.0165631
17	MK737065 Macrobiotus noongaris Australia AU 031 ITS2	0.179739	0.160858	0.23545	0.152632	0.230519	0.152239	0.152239	0.161538	0.156812	0.158974	0.161538	0.154242	0.151671	0.15641	0.162371	0.156812
18	MK737066 Macrobiotus noongaris Australia AU 031 ITS2	0.193443	0.155496	0.220472	0.158311	0.221498	0.149701	0.149701	0.159383	0.154242	0.156812	0.159383	0.151671	0.1491	0.154242	0.162791	0.154242	0.0582524
19	MK737067 Macrobiotus kamilae India IN 030 ITS2	0.172535	0.112045	0.241176	0.136232	0.25	0.161812	0.161812	0.160112	0.160112	0.157303	0.160112	0.151685	0.148876	0.154494	0.16338	0.157303	0.17033	0.162534
20	MH063928 Macrobiotus canaricus Spain ES 004 ITS2 haplotype 1	0.300341	0.225627	0.292011	0.241096	0.273649	0.261538	0.264615	0.247312	0.239892	0.247312	0.25	0.237197	0.234501	0.25	0.245946	0.242588	0.289003	0.273196	0.253521
21	MH063929 Macrobiotus canaricus Spain ES004 ITS2 haplotype 2	0.300341	0.228412	0.297222	0.241096	0.27027	0.264615	0.267692	0.25	0.242588	0.25	0.252688	0.239892	0.237197	0.252688	0.248649	0.245283	0.29156	0.272727	0.256338	0.0147783
22	MH063930 Macrobiotus canaricus Spain ES 004 ITS2 haplotype 3	0.303754	0.233983	0.300275	0.243836	0.273649	0.270769	0.273846	0.255376	0.247978	0.255376	0.258065	0.245283	0.242588	0.258065	0.254054	0.250674	0.296675	0.280928	0.261972	0.00726392	0.0172414
23	MH063931 Macrobiotus macrocalix Poland PL 110 ITS2	0.327703	0.225722	0.287206	0.238961	0.261006	0.277439	0.277439	0.266332	0.256927	0.263819	0.266332	0.256927	0.254408	0.261307	0.262626	0.261965	0.284987	0.265464	0.285714	0.161458	0.170103	0.166667
24	MH063932 Macrobiotus cf recens Spain ES 006 haplotype 1 ITS2	0.334483	0.230137	0.294444	0.26257	0.269896	0.28972	0.286604	0.277354	0.27551	0.277354	0.279898	0.272959	0.272959	0.274809	0.28133	0.278061	0.292428	0.27321	0.292958	0.163158	0.171875	0.168421	0.109091
25	MH063933 Macrobiotus cf recens Spain ES 006 haplotype 2 ITS2	0.331034	0.227397	0.288889	0.259777	0.266436	0.286604	0.283489	0.274809	0.272959	0.274809	0.277354	0.270408	0.270408	0.272265	0.278772	0.27551	0.289817	0.270557	0.290141	0.157895	0.166667	0.163158	0.103896	0.0047619
26	MK737072 Macrobiotus caelestis Kyrgizstan KG 007 ITS2	0.275362	0.211594	0.251445	0.198847	0.226804	0.245223	0.248408	0.227147	0.218837	0.227147	0.229917	0.224377	0.221607	0.227147	0.231198	0.224377	0.245902	0.243169	0.239645	0.188011	0.190736	0.196185	0.19346	0.211699	0.211699
27	MN443036 Macrobiotus engbergi Greenland ITS2	0.292419	0.210375	0.244957	0.213068	0.230241	0.239617	0.242812	0.220994	0.212707	0.220994	0.223757	0.212707	0.209945	0.218232	0.219444	0.212707	0.222222	0.209239	0.233038	0.172973	0.175676	0.181081	0.188011	0.18663	0.18663	0.0939227
28	MN443037 Macrobiotus engbergi Greenland ITS2	0.296029	0.213256	0.246377	0.215909	0.230241	0.239617	0.242812	0.220994	0.212707	0.220994	0.223757	0.212707	0.209945	0.220994	0.219444	0.212707	0.224932	0.210383	0.233038	0.171196	0.175676	0.179348	0.192412	0.189415	0.189415	0.0888889	0.00271003
29	MT261907 Macrobiotus crustulus GF271 Patawa French Guiana ITS2	0.289116	0.216359	0.276762	0.214099	0.263975	0.265244	0.265244	0.243038	0.233503	0.243038	0.240506	0.241117	0.238579	0.240506	0.244275	0.238579	0.250633	0.260759	0.26	0.220513	0.219638	0.228205	0.191542	0.18984	0.18984	0.195055	0.207084	0.208219
30	MN435120 Macrobiotus wandae Nepal 5 4 ITS2	0.313131	0.221649	0.26738	0.254743	0.244048	0.269113	0.275229	0.253102	0.246269	0.255583	0.255583	0.246269	0.243781	0.255583	0.251244	0.251244	0.272727	0.266846	0.279412	0.177596	0.180328	0.185792	0.159383	0.185393	0.179775	0.193732	0.172911	0.175793	0.202073
31	MN435121 Macrobiotus wandae Nepal 5 5 ITS2	0.313131	0.221649	0.26738	0.254743	0.244048	0.269113	0.275229	0.253102	0.246269	0.255583	0.255583	0.246269	0.243781	0.255583	0.251244	0.251244	0.272727	0.266846	0.279412	0.177596	0.180328	0.185792	0.159383	0.185393	0.179775	0.193732	0.172911	0.175793	0.202073	0
32	MN435122 Macrobiotus wandae Nepal 5 3 ITS2	0.313131	0.221649	0.26738	0.254743	0.244048	0.269113	0.275229	0.253102	0.246269	0.255583	0.255583	0.246269	0.243781	0.255583	0.251244	0.251244	0.272727	0.266846	0.279412	0.177596	0.180328	0.185792	0.159383	0.185393	0.179775	0.193732	0.172911	0.175793	0.202073	0	0
33	MH063923 Macrobiotus hannae Poland PL 010 ITS2	0.300752	0.216495	0.237569	0.226891	0.211838	0.245791	0.252525	0.202439	0.195599	0.209756	0.209756	0.202934	0.202934	0.209756	0.217604	0.202934	0.238764	0.229462	0.261765	0.19382	0.190341	0.202247	0.187166	0.189189	0.183784	0.17765	0.16763	0.162791	0.194521	0.189474	0.189474	0.189474
34	MT505165 Macrobiotus basiatus USA Tennessee 1 ITS2	0.311419	0.2	0.286842	0.228117	0.249231	0.24375	0.246875	0.217073	0.207824	0.217073	0.219512	0.207824	0.207824	0.214634	0.223039	0.212714	0.255263	0.256614	0.260116	0.136842	0.139474	0.144737	0.14787	0.168421	0.163158	0.182825	0.167582	0.17033	0.207407	0.180203	0.180203	0.180203	0.175258
35	MT505166 Macrobiotus basiatus USA Tennessee 2 ITS2	0.311419	0.199495	0.286089	0.228117	0.248466	0.24375	0.246875	0.216545	0.207317	0.216545	0.218978	0.207317	0.207317	0.214112	0.222494	0.212195	0.255263	0.256614	0.260116	0.136842	0.139474	0.144737	0.14787	0.168421	0.163158	0.182825	0.167582	0.17033	0.207407	0.179747	0.179747	0.179747	0.174807	0
36	MT505167 Macrobiotus basiatus USA Tennessee 3 ITS2	0.311419	0.2	0.286842	0.228117	0.249231	0.24375	0.246875	0.217073	0.207824	0.217073	0.219512	0.207824	0.207824	0.214634	0.223039	0.212714	0.255263	0.256614	0.260116	0.136842	0.139474	0.144737	0.14787	0.168421	0.163158	0.182825	0.167582	0.17033	0.207407	0.180203	0.180203	0.180203	0.175258	0	0
37	MT505168 Macrobiotus basiatus USA Tennessee 4 ITS2	0.311419	0.199495	0.286089	0.228117	0.248466	0.24375	0.246875	0.216545	0.207317	0.216545	0.218978	0.207317	0.207317	0.214112	0.222494	0.212195	0.255263	0.256614	0.260116	0.136842	0.139474	0.144737	0.14787	0.168421	0.163158	0.182825	0.167582	0.17033	0.207407	0.179747	0.179747	0.179747	0.174807	0	0	0
38	MT505169 Macrobiotus basiatus USA Tennessee 5 ITS2	0.311419	0.201018	0.290237	0.228117	0.250774	0.246875	0.25	0.220588	0.211302	0.220588	0.223039	0.211302	0.211302	0.218137	0.226601	0.216216	0.255263	0.256614	0.260116	0.142105	0.144737	0.15	0.1525	0.173684	0.168421	0.180556	0.173077	0.175824	0.209877	0.179028	0.179028	0.179028	0.176166	0	0	0	0
39	MT505170 Macrobiotus basiatus USA Tennessee 6 ITS2	0.311419	0.203562	0.291339	0.228117	0.252308	0.246875	0.25	0.223039	0.213759	0.223039	0.22549	0.213759	0.213759	0.220588	0.226601	0.218673	0.255263	0.256614	0.260116	0.142105	0.144737	0.15	0.1525	0.174603	0.169312	0.180556	0.173077	0.175824	0.209877	0.180662	0.180662	0.180662	0.178756	0.00234742	0.00234742	0.00234742	0.00234742	0
40	MN888335 Macrobiotus cf pallarii ME007 Montenegro Crkvine haplotype 2 ITS2	0.283636	0.219219	0.271642	0.228487	0.223827	0.239344	0.245902	0.218391	0.215517	0.227011	0.229885	0.221264	0.218391	0.227011	0.231214	0.221264	0.253521	0.234463	0.245562	0.188366	0.191136	0.196676	0.199438	0.194286	0.194286	0.0840336	0.0734463	0.0681818	0.202279	0.188791	0.188791	0.188791	0.168639	0.17094	0.17094	0.17094	0.17094	0.17192	0.17192
41	MN888336 Macrobiotus cf pallarii ME007 Montenegro Crkvine haplotype 1 ITS2	0.28	0.213213	0.271642	0.225519	0.220217	0.239344	0.245902	0.215517	0.212644	0.224138	0.224138	0.218391	0.215517	0.224138	0.228324	0.218391	0.250704	0.231638	0.239645	0.188366	0.191136	0.196676	0.207865	0.194286	0.194286	0.0788732	0.0762712	0.0710227	0.19943	0.183976	0.183976	0.183976	0.16568	0.172414	0.172414	0.172414	0.172414	0.176638	0.176638	0.00557103
42	MN888339 Macrobiotus cf pallarii US057 haplotype 2 USA Great Smoky Mountains National Park Purchase Knob ITS2	0.289377	0.220544	0.263636	0.222222	0.223022	0.253289	0.256579	0.236311	0.227666	0.236311	0.236311	0.233429	0.230548	0.236311	0.24058	0.233429	0.257062	0.243626	0.232143	0.174648	0.183099	0.183099	0.216901	0.221264	0.215517	0.0826211	0.083815	0.0755814	0.197143	0.185075	0.185075	0.185075	0.169184	0.176812	0.176812	0.176812	0.176812	0.181034	0.181034	0.0742857	0.0736544
43	MN888340 Macrobiotus cf pallarii US057 haplotype 1 USA Great Smoky Mountains National Park Purchase Knob ITS2	0.284672	0.21148	0.256881	0.215569	0.215827	0.243421	0.246711	0.227666	0.21902	0.227666	0.227666	0.224784	0.221902	0.227666	0.234783	0.224784	0.245763	0.229462	0.226866	0.165242	0.173789	0.173789	0.207977	0.212209	0.206395	0.0691643	0.0758017	0.0674487	0.191977	0.176647	0.176647	0.176647	0.16208	0.172515	0.172515	0.172515	0.172515	0.176812	0.176812	0.0691643	0.0685714	0.00561798
44	MN888341 Macrobiotus cf pallarii PL015 haplotype 1 Poland Malinwka Yew Reserve ITS2	0.276364	0.222222	0.260479	0.207715	0.227437	0.242623	0.245902	0.224138	0.221264	0.229885	0.227011	0.227011	0.224138	0.229885	0.234104	0.227011	0.242254	0.228814	0.231454	0.203343	0.206128	0.211699	0.219718	0.206304	0.200573	0.084507	0.0960452	0.0909091	0.211429	0.205357	0.205357	0.205357	0.169139	0.193084	0.193084	0.193084	0.193084	0.197143	0.197143	0.070028	0.0722222	0.0823864	0.0773639
45	MN888342 Macrobiotus cf pallarii FI066 haplotype 2 Finland Jyvskyl Grannitti ITS2	0.272727	0.213213	0.257485	0.198813	0.231047	0.232787	0.236066	0.221264	0.212644	0.221264	0.218391	0.218391	0.215517	0.221264	0.225434	0.218391	0.233803	0.220339	0.222552	0.197772	0.200557	0.206128	0.211268	0.206304	0.200573	0.0760563	0.0875706	0.0823864	0.205714	0.196429	0.196429	0.196429	0.169139	0.184438	0.184438	0.184438	0.184438	0.188571	0.188571	0.0672269	0.0694444	0.0738636	0.0687679	0.00833333
46	MN888343 Macrobiotus cf pallarii FI066 haplotype 1 Finland Jyvskyl Grannitti ITS2	0.276364	0.222222	0.259036	0.207715	0.227437	0.242623	0.245902	0.224138	0.221264	0.229885	0.227011	0.227011	0.224138	0.229885	0.234104	0.227011	0.242254	0.227273	0.231454	0.201681	0.206128	0.210084	0.22409	0.209169	0.203438	0.0849858	0.0965909	0.0903955	0.20977	0.205357	0.205357	0.205357	0.169139	0.193084	0.193084	0.193084	0.193084	0.197143	0.197143	0.0704225	0.0726257	0.08	0.074928	0	0.00837989
47	HM150647 Macrobiotus polonicus Poland ITS2	0.269784	0.216301	0.261682	0.21875	0.232824	0.250859	0.257732	0.226866	0.221557	0.235821	0.238806	0.221557	0.218563	0.235821	0.234234	0.227545	0.248538	0.244118	0.242236	0.195906	0.19883	0.204678	0.211144	0.21365	0.21365	0.0617647	0.0660661	0.0658683	0.202381	0.190769	0.190769	0.190769	0.184375	0.196429	0.196429	0.196429	0.196429	0.196429	0.196429	0.0825959	0.0798817	0.0960961	0.0848485	0.10355	0.100592	0.104167
48	MN888332 Macrobiotus polonicus SK003 haplotype 3 Slovakia Bratislava ITS2	0.269784	0.217262	0.253687	0.213018	0.225	0.242718	0.249191	0.221591	0.216524	0.230114	0.232955	0.222222	0.219373	0.230114	0.228571	0.222222	0.247222	0.243017	0.244118	0.191667	0.194444	0.2	0.206128	0.20904	0.20904	0.0586592	0.0683761	0.0681818	0.19774	0.186589	0.186589	0.186589	0.175074	0.192635	0.192635	0.192635	0.192635	0.192635	0.192635	0.0784314	0.0758427	0.0911681	0.0804598	0.0983146	0.0955056	0.0988701	0.00576369
49	MN888333 Macrobiotus polonicus SK003 haplotype 2 Slovakia Bratislava ITS2	0.267148	0.21194	0.251479	0.210682	0.222222	0.24026	0.246753	0.219373	0.214286	0.22792	0.230769	0.217143	0.214286	0.22792	0.226361	0.22	0.24234	0.238095	0.238938	0.18663	0.189415	0.194986	0.201117	0.203966	0.203966	0.0560224	0.0628571	0.0626781	0.195467	0.181287	0.181287	0.181287	0.172619	0.1875	0.1875	0.1875	0.1875	0.1875	0.1875	0.0758427	0.0732394	0.0885714	0.0778098	0.0957746	0.0929577	0.0963173	0	0.00274725
50	MN888334 Macrobiotus polonicus SK003 haplotype 1 Slovakia Bratislava ITS2	0.26259	0.214286	0.252976	0.207101	0.217857	0.236246	0.242718	0.215909	0.210826	0.224432	0.227273	0.216524	0.213675	0.224432	0.222857	0.216524	0.247222	0.239437	0.241176	0.184874	0.191667	0.193277	0.204986	0.214689	0.214689	0.0589888	0.0687679	0.0677966	0.193732	0.183673	0.183673	0.183673	0.175074	0.189802	0.189802	0.189802	0.189802	0.189802	0.189802	0.0788732	0.0762712	0.0888252	0.0780347	0.0988701	0.0960452	0.0983146	0.00581395	0.00552486
51	MN888337 Macrobiotus polonicus AT002 haplotype 1 Austria Purbach ITS2	0.26259	0.214286	0.252976	0.207101	0.217857	0.236246	0.242718	0.215909	0.210826	0.224432	0.227273	0.216524	0.213675	0.224432	0.222857	0.216524	0.247222	0.239437	0.241176	0.184874	0.191667	0.193277	0.204986	0.214689	0.214689	0.0589888	0.0687679	0.0677966	0.193732	0.183673	0.183673	0.183673	0.175074	0.189802	0.189802	0.189802	0.189802	0.189802	0.189802	0.0788732	0.0762712	0.0888252	0.0780347	0.0988701	0.0960452	0.0983146	0.00581395	0.00552486
52	MN888338 Macrobiotus polonicus AT002 haplotype 2 Austria Purbach ITS2	0.269091	0.216216	0.252976	0.21194	0.227437	0.24183	0.248366	0.22063	0.215517	0.229226	0.232092	0.221264	0.218391	0.229226	0.227666	0.221264	0.246499	0.242254	0.243323	0.187675	0.190476	0.196078	0.202247	0.205128	0.205128	0.0535211	0.0689655	0.0687679	0.196581	0.188235	0.188235	0.188235	0.170659	0.188571	0.188571	0.188571	0.188571	0.188571	0.188571	0.079096	0.0764873	0.091954	0.0811594	0.0934844	0.0906516	0.0940171	0.00581395	0.00552486
53	Macrobiotus polonicus Sweden C4340 O ITS2	0.266187	0.178484	0.227513	0.196185	0.188235	0.234177	0.240506	0.183908	0.179724	0.190805	0.193103	0.184332	0.184332	0.193103	0.191686	0.184332	0.235294	0.231183	0.240469	0.183784	0.186486	0.191892	0.190722	0.2	0.2	0.0542005	0.0631868	0.0630137	0.182768	0.16962	0.16962	0.16962	0.154034	0.168734	0.168317	0.168734	0.168317	0.169576	0.17207	0.0756303	0.0730337	0.0883191	0.0775862	0.0955056	0.0926966	0.0960452	0.00287356	0.00273973
54	Macrobiotus polonicus Sweden C4340 C ITS2	0.269784	0.180929	0.230159	0.19891	0.191176	0.237342	0.243671	0.186207	0.182028	0.193103	0.195402	0.186636	0.186636	0.195402	0.193995	0.186636	0.237968	0.233871	0.243402	0.186486	0.189189	0.194595	0.193299	0.202597	0.202597	0.0569106	0.0659341	0.0657534	0.185379	0.172152	0.172152	0.172152	0.156479	0.171216	0.170792	0.171216	0.170792	0.17207	0.174564	0.0784314	0.0758427	0.0911681	0.0804598	0.0983146	0.0955056	0.0988701	0.00574713	0
55	Macrobiotus polonicus Sweden C4340 D ITS2	0.269784	0.180929	0.230159	0.19891	0.191176	0.237342	0.243671	0.186207	0.182028	0.193103	0.195402	0.186636	0.186636	0.195402	0.193995	0.186636	0.237968	0.233871	0.243402	0.186486	0.189189	0.194595	0.193299	0.202597	0.202597	0.0569106	0.0659341	0.0657534	0.185379	0.172152	0.172152	0.172152	0.156479	0.171216	0.170792	0.171216	0.170792	0.17207	0.174564	0.0784314	0.0758427	0.0911681	0.0804598	0.0983146	0.0955056	0.0988701	0.00574713	0
56	Macrobiotus polonicus Sweden C4340 L ITS2	0.266187	0.178484	0.227513	0.196185	0.188235	0.234177	0.240506	0.183908	0.179724	0.190805	0.193103	0.184332	0.184332	0.193103	0.191686	0.184332	0.235294	0.231183	0.240469	0.183784	0.186486	0.191892	0.190722	0.2	0.2	0.0542005	0.0631868	0.0630137	0.182768	0.16962	0.16962	0.16962	0.154034	0.168734	0.168317	0.168734	0.168317	0.169576	0.17207	0.0756303	0.0730337	0.0883191	0.0775862	0.0955056	0.0926966	0.0960452	0.00287356	0.00273973
57	Macrobiotus polonicus Sweden C4340 N ITS2F	0.269784	0.19084	0.232	0.201635	0.200617	0.237342	0.243671	0.196172	0.191847	0.203349	0.205742	0.196643	0.196643	0.203349	0.204327	0.196643	0.240642	0.235772	0.246334	0.185286	0.191892	0.19346	0.2	0.21039	0.21039	0.0599455	0.0690608	0.0681199	0.184211	0.167959	0.167959	0.167959	0.156328	0.173697	0.173267	0.173697	0.173267	0.174564	0.177057	0.0816901	0.079096	0.0916905	0.0809249	0.101695	0.0988701	0.101124	0.00869565	0.00276243
58	Macrobiotus polonicus Sweden C4340 J ITS2	0.269784	0.176039	0.230159	0.19891	0.191176	0.237342	0.243671	0.186207	0.182028	0.193103	0.195402	0.182028	0.182028	0.195402	0.193995	0.186636	0.23262	0.228495	0.237537	0.181081	0.183784	0.189189	0.188144	0.197403	0.197403	0.0569106	0.0604396	0.060274	0.185379	0.167089	0.167089	0.167089	0.156479	0.166253	0.165842	0.166253	0.165842	0.167082	0.169576	0.0784314	0.0758427	0.0911681	0.0804598	0.0983146	0.0955056	0.0988701	0	0.00547945
59	Macrobiotus polonicus Sweden C4340 K ITS2	0.269784	0.176039	0.230159	0.19891	0.191176	0.237342	0.243671	0.186207	0.182028	0.193103	0.195402	0.182028	0.182028	0.195402	0.193995	0.186636	0.23262	0.228495	0.237537	0.181081	0.183784	0.189189	0.188144	0.197403	0.197403	0.0569106	0.0604396	0.060274	0.185379	0.167089	0.167089	0.167089	0.156479	0.166253	0.165842	0.166253	0.165842	0.167082	0.169576	0.0784314	0.0758427	0.0911681	0.0804598	0.0983146	0.0955056	0.0988701	0	0.00547945
60	Macrobiotus cf. polonicus Sweden C4340 M ITS2	0.277372	0.182716	0.22252	0.198347	0.186944	0.233974	0.240385	0.183295	0.180974	0.190255	0.192575	0.185615	0.185615	0.192575	0.195804	0.185615	0.235772	0.233696	0.240356	0.180328	0.18306	0.188525	0.195822	0.197889	0.192612	0.0625	0.0851648	0.0801105	0.184697	0.179028	0.179028	0.179028	0.142506	0.165	0.164589	0.165	0.164589	0.165829	0.168342	0.0728291	0.0702247	0.09375	0.0830946	0.0929577	0.0929577	0.0934844	0.0469208	0.0446927
61	Macrobiotus aff. wandae Sweden C4340 P ITS2F	0.308475	0.195704	0.268041	0.239583	0.234783	0.270769	0.276923	0.23702	0.228507	0.239278	0.239278	0.228507	0.228507	0.239278	0.240363	0.233032	0.263566	0.251948	0.263456	0.165354	0.167979	0.173228	0.145679	0.164975	0.159898	0.180822	0.167582	0.17033	0.194514	0.0649038	0.0649038	0.0649038	0.172662	0.166667	0.166271	0.166667	0.166271	0.168646	0.171021	0.17847	0.182584	0.186441	0.174286	0.197183	0.188732	0.197183	0.178886	0.175978
The analysis was carried out on ITS2 of Macrobiotus deturpatus sp. nov.
[truncated: 13 more columns]

## Sheet: Xerobiotus cox1
Uncorrected p-distance computed among Xerobiotus cox1 haplotypes.
	GenBank acc. n., species, sampling site	1	2	3	4	5	6	7	8
1	AY598776 Xerobiotus pseudohufelandi C2358 XP1 Monte Calvario Italy COI
2	AY598777 Xerobiotus pseudohufelandi C2359 XP2 Monte Calvario Italy COI	0.0340357
3	Xerobiotus gretae Sweden C4341 G COI	0.174051	0.175041
4	Xerobiotus gretae Sweden C4341 H COI	0.169304	0.170178	0.00436047
5	Xerobiotus gretae Sweden C4341 I COI	0.170886	0.17342	0.00437318	0.0025413
6	Xerobiotus gretae Sweden C4341 L COI	0.175788	0.177966	0	0.00141243	0.00141243
7	MN888325 Xerobiotus sp. PL360 Poland Bledowska Desert COI	0.18038	0.189627	0.181957	0.177642	0.179724	0.181077
8	MN888326 Xerobiotus sp. ZA373 South Africa Cape of Good Hope Western Cape COI	0.177316	0.177814	0.0208644	0.0162242	0.019174	0.0183206	0.179245
The analysis was carried out on cox1 of Xerobiotus gretae sp. nov.

## Sheet: Xerobiotus ITS2
	Uncorrected p-distance computed among Xerobiotus ITS2 haplotypes.
	GenBank acc. n., species, sampling site	1	2	3	4	5
1	Xerobiotus gretae Sweden C4341 G ITS2
2	Xerobiotus gretae Sweden C4341 H ITS2	0
3	Xerobiotus gretae Sweden C4341 L ITS2	0	0
4	MN888345 Xerobiotus sp. PL360 Poland Bledowska Desert ITS2	0.0506329	0.0506329	0.0506329
5	MN888346 Xerobiotus sp. ZA373 South Africa Cape of Good Hope Western Cape ITS2	0.0101266	0.0101266	0.0101266	0.0455696
	The analysis was carried out on ITS2 of Xerobiotus gretae sp. nov.

## Sheet: Xerobiotus 18S
	Uncorrected p-distance computed among Xerobiotus 18S haplotypes.
	GenBank acc. n., species, sampling site	1	2	3	4	5	6	7	8
1	HQ604989 Xerobiotus pseudohufelandi C2358 Xp1 Monte Calvario Italy 18S
2	HQ604990 Xerobiotus pseudohufelandi C2358 Xp2 Monte Calvario Italy 18S	0.00126582
3	Xerobiotus gretae Sweden C4341 G 18S	0.00126582	0
4	Xerobiotus gretae Sweden C4341 H 18S	0.00126582	0	0
5	Xerobiotus gretae Sweden C4341 I 18S	0.00127551	0	0	0
6	Xerobiotus gretae Sweden C4341 L 18S	0.00126582	0	0	0	0
7	MN888373 Xerobiotus sp. PL360 Poland Bledowska Desert 18S	0.00261097	0.00130548	0.00123762	0.00240385	0.00131579	0.00126103
8	MN888374 Xerobiotus sp. ZA373 South Africa Cape of Good Hope Western Cape 18S	0	0	0	0	0	0	0
	The analysis was carried out on 18S of Xerobiotus gretae sp. nov.
