# Supplementary material for: Tardigrades of Kristianstads Vattenrike Biosphere Reserve with description of four new species from Sweden
Source: Sci Rep. 2021 Mar 1;11:4861. doi: 10.1038/s41598-021-83627-w (PMC7921132; doi:10.1038/s41598-021-83627-w)
Supplement: Supplementary file 4 — Supplementary Information 4. [file 41598_2021_83627_MOESM4_ESM.xlsx]

## Sheet: Foglio2
List of the samples.
				GPS (WGS84)
Locality	General habitat type	Sample	Bertolani collection	N	E	Substrate	NOTES
Balsberget	Hill with mainly deciduous forest, dominated by beech (Fagus silvatica). Altitude 60-90 m asl.	SVC1		56.102862	14.198860	M	At cave entrance, 1 m up on the left side.
		SVC2		56.102769	14.199470	LL	In middle aged beech forest 50 m from #1.
		SVC3		56.101653	14.201645	M	At the base of large beech tree.
		SVC4		56.101653	14.201645	M	On large beech tree, 1.5 - 2 m from ground.
		SVC5		56.103590	14.207186	M	On medium size beech tree.
		SVC6		56.103554	14.208654	M	On rock. South exposed.
		SVC7		56.103554	14.208654	L	On same rock as SVC6. Two types of lichen: one black and one gray.
		SVC8		56.103617	14.207956	M	On rock.
		SVC9		56.101043	14.199375	LL	Spruce forest (ca. 30 years old).
HKR (Kristianstad)	Two sites just outside the main campus area of Kristianstad University. Altitude 8-10 m asl.	SVC10		56.048880	14.149087	L	Grey lichen on bark of maple tree, 1.5 m from ground.
		SVC11	C4340	56.048880	14.149087	M	Moss on concrete wall.
		SVC12		56.048880	14.149087	L	Lichen on bark of maple tree, 2.5 from ground.
		SVC13		56.047131	14.146370	L	Grey lichen on roof tile at main entrance of campus.
		SVC14		56.047131	14.146370	L	Xantoria sp., on roof tile at main entrance of campus.
Sånnarna	Calcareous-rich sandy grassland, mainly open pastures but also including areas with pine forest. Altitude 8-10 m asl.	SVC15	C4341	55.928056	14.252694	M	On sandy soil.
		SVC16		55.926799	14.256321	L	On sandy soil.
		SVC17		55.926799	14.256321	M	On sandy soil.
		SVC18		55.927694	14.254750	SG	On sandy soil.
		SVC19		55.927694	14.254750	SG	Saxifraga sp. on sandy soil.
		SVC20		55.928931	14.246299	L	On bark of pine tree, 1.5 m from ground.
		SVC21		55.928931	14.246299	L	On pinecones on the ground.
		SVC22	C4342	55.928931	14.246299	SG	On sandy soil at the edge of pine forest.
		SVC23		55.927514	14.250662	M	On sandy soil.
Gropahålet	Sand dune area along the Baltic Sea, with open habitat near the shore, and pine forests further away (> 50m) from shore. Altitude 5-10 m asl.	SVC25		55.866047	14.242348	M	On sand, ca. 20 m from shore.
		SVC26		55.866047	14.242348	M	On sand, ca. 30 m from shore.
		SVC27		55.866440	14.241086	M	On sandy soil in pine forest.
		SVC28		55.866588	14.241007	M	On sandy soil in pine forest.
Näsby Fält	Area along east side of lake Araslövssjön, with mixed deciduous forests and open pastures. Altitude ca. 5 m asl.	SVC29		56.056112	14.139514	M	On bark of large ash tree, 1.5 m from ground.
		SVC30		56.058791	14.136350	M	On tree stump, 0.5 m high.
		SVC31	C4343	56.059050	14.135425	FW	At shore, upper benthic layer.
		SVC32	C4344	56.059328	14.136678	M	On alder tree, 2 m from ground.
		SVC33		56.062220	14.137205	L	Grey lichen on alder tree, 1.5 m from ground.
		SVC34		56.060293	14.141264	M	On flat ground with asphalt.
		SVC35		56.059596	14.140917	M	On bars of cattle grid over road.
In the table: locality, general habitat type informations, name of the samples, name of the samples in the Bertolani’s collection, GPS (Word Geodetic System standard references in degree), substrate types, notes on samples site. M = moss; LL = leaf litter; L = lichen; SG = soil with grass; FW = freshwater.
Massa, E., Guidetti, R., Cesari, M., Rebecchi, L., & Jönsson, K. I. (2020). Tardigrades of Kristianstads Vattenrike Biosphere Reserve with description of Four New Species from Sweden.
