# Supplementary material for: Tardigrades of Kristianstads Vattenrike Biosphere Reserve with description of four new species from Sweden
Source: Sci Rep. 2021 Mar 1;11:4861. doi: 10.1038/s41598-021-83627-w (PMC7921132; doi:10.1038/s41598-021-83627-w)
Supplement: Supplementary file 5 — Supplementary Information 5. [file 41598_2021_83627_MOESM5_ESM.xlsx]

## Sheet: Foglio1
Primers, PCR cicles, and Genbank accession numbers of the new sequences.
			Macrobiotus											Mesobiotus emiliae sp. nov.		Xerobiotus gretae sp. nov.									Itaquascon magnussoni sp. nov.	Thulinius gustavi sp. nov.
			M. polonicus									M. cf. polonicus	M. aff. wandae			from permanent slides				alive at the moment of the extraction
			C4340 B	C4340 C	C4340 D	C4340 L	C4340 J	C4340 K	C4340 N	C4340 O	C4340 Q	C4340 M	C4340 P	C4342 B	C4342 C	C4341 A	C4341 B	C4341 C	C4341 D	C4341 G	C4341 H	C4341 I	C4341 L	C4341 M	C4344 A	C4342 TA3	C4342 TA4
cox1 (658 bp)
Forward	LCO-1490	5'-GGTCAACAAATCATAAAGATATTGG-3'	N/A	N/A	N/A	N/A	N/A	N/A	N/A	N/A	N/A	N/A	N/A	\	\	N/A	N/A	N/A	N/A	\	\	\	\	\	N/A	N/A	N/A
Reverse	HCO-2198	5'-TAAACTTCAGGGTGACCAAAAAATCA-3'
Forward	LCO-1490	5'-GGTCAACAAATCATAAAGATATTGG-3'	N/A	N/A	N/A	N/A	N/A	N/A	N/A	N/A	N/A	N/A	N/A	\	\	N/A	N/A	N/A	N/A	\	\	\	\	\	N/A	N/A	N/A
Reverse	HCO-out	5'-CCAGGTAAAATTAAAATATAAACTTC-3'
Forward	LCO-1490	5'-GGTCAACAAATCATAAAGATATTGG-3'	N/A	N/S	N/A	N/A	N/A	N/A	N/A	N/A	N/A	N/S	N/A	N/A	N/A	N/A	N/A	N/A	N/A	MW581665	MW581666	MW581667	MW581668	N/A	N/A	N/A	N/A
Reverse	HCO-outout	5'-GTAAATATATGRTGDGCTC-3'
Cycle	45 x 30'' (94 °C), 30'' (45 °C), 1' (72 °C); 6' (72 °C) (Bertolani et al.[53])
ITS2 (233 bp)
Forward	ITS3F	5'-GCATCGATGAAGAACGCAG-3'	N/A	MW588423	MW588424	MW588427	MW588425	MW588426	MW588428	N/A	N/A	MW588429	MW588430	N/A	N/A	N/A	N/A	N/A	N/A	MW588431	MW588432	N\S	MW588433	N/A	N/A	N/A	N/A
Reverse	ITS4R	5'-AGTTTYTTTTCCTCCGCTTA-3'
Cycle	30 x 1' (95°C), 2' (50°C), 2' (72°C); 10' (72°C) (Stec et al.[63])
28S (968bp)
Forward	28S4.8aF	5'-ACCTATTCTCAAACTTTAAATGG-3'	N/A	N/A	N/A	N/A	N/A	N/A	N/A	N/A	N/A	N/A	N/A	N/A	N/A	N/A	N/A	N/A	N/A	MW588438	MW588439	MW588440	MW588441	N/A	N/A	N/A	N/A
Reverse	7b	5'-GACTTCCCTTACCTACAT-3'
Cycle	35 x 30'' (94 °C), 1' (45 °C), 1' (72 °C); 6' (72 °C) (Guidetti et al.[2])
18S (686bp)
Forward	SSU F04	5'-GCTTGTCTCAAAGATTAAGCC-3'	N/A	N/A	N/A	N/A	N/A	N/A	N/A	N/A	N/A	N/A	N/A	N/A	N/A	N/A	N/A	N/A	N/A	MW588434	MW588435	MW588436	MW588437	N/A	N/A	N\A	N\A
Reverse	SSU R26	3'-CATTCTTGGCAAATGCTTTCG-5'
Cycle	35 x 1' (94 °C), 1' 30'' (52 °C), 2' (72 °C); 10' (72 °C) (Bertolani et al.[62])
Primers and PCR cicles used for the molecular investigations for the genes cox1, ITS2, 18S, and 28S, together with the accession numbers deposited in GenBank for the sequences obtained from the molecular investigation carried on the species new to science. \ = primer not used; N/A = amplicon not obtained; N/S = sequence not obtained.
Massa, E., Guidetti, R., Cesari, M., Rebecchi, L., & Jönsson, K. I. (2020).Tardigrades of Kristianstads Vattenrike Biosphere Reserve with description of Four New Species from Sweden.
